# Supplementary material for: Exploring the interaction mechanisms of CD46/TREM1 and LC3B/ATG5 in the inflammation-cancer transformation of oral squamous cell carcinoma based on bioinformatics
Source: Front Mol Biosci. 2025 Dec 3;12:1713632. doi: 10.3389/fmolb.2025.1713632 (PMC12708265; doi:10.3389/fmolb.2025.1713632)
Supplement: Supplementary file 1 [file Table2.xlsx]

## Sheet: Sheet1
Sample Types	Biological Replication Recommendations
Cell Line Samples	Minimum 2 biological replicates, recommended 3 biological replicates (different shRNA or siRNA)
Primary Cells and Animal Tissues	Minimum 4 biological replicates, recommended 5-6 biological replicates
Clinical Tissues	Minimum 6 biological replicates, recommended 10 biological replicates
Cell Culture Supernatants	Minimum 3 biological replicates, recommended 5-6 biological replicates
Clinical Body Fluids and Exosome Samples (Serum/Plasma/Urine/Cerebrospinal Fluid, etc.)	Recommended 30 biological replicates
