# Supplementary material for: Exploring the interaction mechanisms of CD46/TREM1 and LC3B/ATG5 in the inflammation-cancer transformation of oral squamous cell carcinoma based on bioinformatics
Source: Front Mol Biosci. 2025 Dec 3;12:1713632. doi: 10.3389/fmolb.2025.1713632 (PMC12708265; doi:10.3389/fmolb.2025.1713632)
Supplement: Supplementary file 2 [file Table3.xlsx]

## Sheet: Sheet1
H-Score of PI3K-AKT-mTOR and TNF Pathway Proteins in Rat Oral Tissue
Group	P-PI3K (Mean ± SD)	P-AKT (Mean ± SD)	P-MTOR (Mean ± SD)	TNF-α (Mean ± SD)
NC	75.0 ± 12.0	78.0 ± 11.0	72.0 ± 10.5	70.0 ± 13.0
INF	155.0 ± 24.0	150.0 ± 22.0	145.0 ± 20.0	200.0 ± 30.0
OLK	185.0 ± 28.0	190.0 ± 25.0	180.0 ± 26.0	220.0 ± 28.0
OSCC	270.0 ± 32.0	265.0 ± 35.0	260.0 ± 34.0	280.0 ± 40.0
H-Score of PI3K-AKT-mTOR and TNF Pathway Proteins in Human Oral Tissue
Group	P-PI3K (Mean ± SD)	P-AKT (Mean ± SD)	P-MTOR (Mean ± SD)	TNF-α (Mean ± SD)
NC	80.0 ± 10.0	75.0 ± 9.5	70.0 ± 8.5	72.0 ± 14.0
OLK	170.0 ± 25.0	175.0 ± 26.0	165.0 ± 22.0	190.0 ± 28.0
OSCC	270.0 ± 34.0	275.0 ± 37.0	265.0 ± 35.0	280.0 ± 38.0
Correlation Analysis in Rat Tissues (n=16)
Variable X	Variable Y	Pearson's r	P-value
CD46	P-PI3K	0.87	< 0.001
CD46	P-AKT	0.86	< 0.001
CD46	P-MTOR	0.85	< 0.001
TREM1	P-PI3K	0.84	< 0.001
TREM1	P-AKT	0.83	< 0.001
TREM1	P-MTOR	0.85	< 0.001
P-PI3K	LC3B	-0.86	< 0.001
P-AKT	LC3B	-0.85	< 0.001
P-MTOR	LC3B	-0.84	< 0.001
P-PI3K	ATG5	-0.85	< 0.001
P-AKT	ATG5	-0.84	< 0.001
P-MTOR	ATG5	-0.83	< 0.001
Correlation Analysis in Human Tissues (n=20)
Variable X	Variable Y	Pearson's r	P-value
CD46	P-PI3K	0.86	< 0.001
CD46	P-AKT	0.87	< 0.001
CD46	P-MTOR	0.85	< 0.001
TREM1	P-PI3K	0.84	< 0.001
TREM1	P-AKT	0.85	< 0.001
TREM1	P-MTOR	0.83	< 0.001
P-PI3K	LC3B	-0.85	< 0.001
P-AKT	LC3B	-0.86	< 0.001
P-MTOR	LC3B	-0.84	< 0.001
P-PI3K	ATG5	-0.84	< 0.001
P-AKT	ATG5	-0.85	< 0.001
P-MTOR	ATG5	-0.83	< 0.001
