# Supplementary material for: Exploring the interaction mechanisms of CD46/TREM1 and LC3B/ATG5 in the inflammation-cancer transformation of oral squamous cell carcinoma based on bioinformatics
Source: Front Mol Biosci. 2025 Dec 3;12:1713632. doi: 10.3389/fmolb.2025.1713632 (PMC12708265; doi:10.3389/fmolb.2025.1713632)
Supplement: Supplementary file 5 [file Table1.xlsx]

## Sheet: Sheet1
IL-6 in rat serum							IL-6 in rat saliva
Tukey 的多重比较检验	平均值差异.	95.00% CI 差异	显著性?	摘要	调整后的 P 值		Tukey 的多重比较检验	平均值差异.	95.00% CI 差异	显著性?	摘要	调整后的 P 值
NC vs. INF	-27.57	-53.76 到 -1.376	是	*	0.0369		NC vs. INF	-43.67	-50.73 到 -36.61	是	****	<0.0001
NC vs. INF+LPS	-55.25	-81.45 到 -29.06	是	***	0.0001		NC vs. INF+LPS	-75	-82.06 到 -67.94	是	****	<0.0001
NC vs. OLK	-54.9	-81.09 到 -28.71	是	***	0.0001		NC vs. OLK	-13.33	-20.39 到 -6.274	是	***	0.0004
NC vs. OLK+LPS	-162.7	-188.9 到 -136.5	是	****	<0.0001		NC vs. OLK+LPS	-23	-30.06 到 -15.94	是	****	<0.0001
NC vs. OSCC	-88.57	-114.8 到 -62.38	是	****	<0.0001		NC vs. OSCC	-23.67	-30.73 到 -16.61	是	****	<0.0001
NC vs. OSCC+LPS	-227.3	-253.5 到 -201.1	是	****	<0.0001		NC vs. OSCC+LPS	-40.33	-47.39 到 -33.27	是	****	<0.0001
INF vs. INF+LPS	-27.69	-53.88 到 -1.497	是	*	0.0359		INF vs. INF+LPS	-31.33	-38.39 到 -24.27	是	****	<0.0001
INF vs. OLK	-27.33	-53.52 到 -1.142	是	*	0.0388		INF vs. OLK	30.33	23.27 到 37.39	是	****	<0.0001
INF vs. OLK+LPS	-135.1	-161.3 到 -108.9	是	****	<0.0001		INF vs. OLK+LPS	20.67	13.61 到 27.73	是	****	<0.0001
INF vs. OSCC	-61	-87.19 到 -34.81	是	****	<0.0001		INF vs. OSCC	20	12.94 到 27.06	是	****	<0.0001
INF vs. OSCC+LPS	-199.8	-226.0 到 -173.6	是	****	<0.0001		INF vs. OSCC+LPS	3.333	-3.726 到 10.39	否	ns	0.6555
INF+LPS vs. OLK	0.355	-25.84 到 26.55	否	ns	>0.9999		INF+LPS vs. OLK	61.67	54.61 到 68.73	是	****	<0.0001
INF+LPS vs. OLK+LPS	-107.4	-133.6 到 -81.24	是	****	<0.0001		INF+LPS vs. OLK+LPS	52	44.94 到 59.06	是	****	<0.0001
INF+LPS vs. OSCC	-33.31	-59.50 到 -7.121	是	*	0.0103		INF+LPS vs. OSCC	51.33	44.27 到 58.39	是	****	<0.0001
INF+LPS vs. OSCC+LPS	-172.1	-198.3 到 -145.9	是	****	<0.0001		INF+LPS vs. OSCC+LPS	34.67	27.61 到 41.73	是	****	<0.0001
OLK vs. OLK+LPS	-107.8	-134.0 到 -81.59	是	****	<0.0001		OLK vs. OLK+LPS	-9.667	-16.73 到 -2.607	是	**	0.0059
OLK vs. OSCC	-33.67	-59.86 到 -7.476	是	**	0.0095		OLK vs. OSCC	-10.33	-17.39 到 -3.274	是	**	0.0035
OLK vs. OSCC+LPS	-172.4	-198.6 到 -146.2	是	****	<0.0001		OLK vs. OSCC+LPS	-27	-34.06 到 -19.94	是	****	<0.0001
OLK+LPS vs. OSCC	74.12	47.93 到 100.3	是	****	<0.0001		OLK+LPS vs. OSCC	-0.6667	-7.726 到 6.393	否	ns	0.9998
OLK+LPS vs. OSCC+LPS	-64.65	-90.84 到 -38.46	是	****	<0.0001		OLK+LPS vs. OSCC+LPS	-17.33	-24.39 到 -10.27	是	****	<0.0001
OSCC vs. OSCC+LPS	-138.8	-165.0 到 -112.6	是				OSCC vs. OSCC+LPS	-16.67	-23.73 到 -9.607	是
TNF-α in rat serum							TNF-αin rat saliva
Tukey 的多重比较检验	平均值差异.	95.00% CI 差异	显著性?	摘要	调整后的 P 值		Tukey 的多重比较检验	平均值差异.	95.00% CI 差异	显著性?	摘要	调整后的 P 值
NC vs. INF	-10.86	-18.26 到 -3.466	是	**	0.0034		NC vs. INF	-437.6	-462.7 到 -412.5	是	****	<0.0001
NC vs. INF+LPS	-32.17	-39.57 到 -24.77	是	****	<0.0001		NC vs. INF+LPS	-700.4	-725.5 到 -675.3	是	****	<0.0001
NC vs. OLK	-20.37	-27.77 到 -12.97	是	****	<0.0001		NC vs. OLK	-18.81	-43.92 到 6.290	否	ns	0.2011
NC vs. OLK+LPS	-60.43	-67.83 到 -53.04	是	****	<0.0001		NC vs. OLK+LPS	-45.24	-70.34 到 -20.14	是	***	0.0006
NC vs. OSCC	-35.53	-42.93 到 -28.13	是	****	<0.0001		NC vs. OSCC	-68.15	-93.25 到 -43.04	是	****	<0.0001
NC vs. OSCC+LPS	-94.26	-101.7 到 -86.86	是	****	<0.0001		NC vs. OSCC+LPS	-93.81	-118.9 到 -68.71	是	****	<0.0001
INF vs. INF+LPS	-21.3	-28.70 到 -13.91	是	****	<0.0001		INF vs. INF+LPS	-262.8	-287.9 到 -237.7	是	****	<0.0001
INF vs. OLK	-9.509	-16.91 到 -2.111	是	**	0.0095		INF vs. OLK	418.8	393.7 到 443.9	是	****	<0.0001
INF vs. OLK+LPS	-49.57	-56.97 到 -42.17	是	****	<0.0001		INF vs. OLK+LPS	392.3	367.2 到 417.4	是	****	<0.0001
INF vs. OSCC	-24.67	-32.06 到 -17.27	是	****	<0.0001		INF vs. OSCC	369.4	344.3 到 394.5	是	****	<0.0001
INF vs. OSCC+LPS	-83.39	-90.79 到 -75.99	是	****	<0.0001		INF vs. OSCC+LPS	343.8	318.7 到 368.9	是	****	<0.0001
INF+LPS vs. OLK	11.8	4.397 到 19.19	是	**	0.0017		INF+LPS vs. OLK	681.6	656.4 到 706.7	是	****	<0.0001
INF+LPS vs. OLK+LPS	-28.27	-35.66 到 -20.87	是	****	<0.0001		INF+LPS vs. OLK+LPS	655.1	630.0 到 680.2	是	****	<0.0001
INF+LPS vs. OSCC	-3.363	-10.76 到 4.035	否	ns	0.6902		INF+LPS vs. OSCC	632.2	607.1 到 657.3	是	****	<0.0001
INF+LPS vs. OSCC+LPS	-62.09	-69.49 到 -54.69	是	****	<0.0001		INF+LPS vs. OSCC+LPS	606.6	581.4 到 631.7	是	****	<0.0001
OLK vs. OLK+LPS	-40.06	-47.46 到 -32.66	是	****	<0.0001		OLK vs. OLK+LPS	-26.43	-51.53 到 -1.322	是	*	0.0368
OLK vs. OSCC	-15.16	-22.56 到 -7.760	是	***	0.0002		OLK vs. OSCC	-49.33	-74.44 到 -24.23	是	***	0.0003
OLK vs. OSCC+LPS	-73.88	-81.28 到 -66.48	是	****	<0.0001		OLK vs. OSCC+LPS	-75	-100.1 到 -49.90	是	****	<0.0001
OLK+LPS vs. OSCC	24.9	17.51 到 32.30	是	****	<0.0001		OLK+LPS vs. OSCC	-22.91	-48.01 到 2.195	否	ns	0.0826
OLK+LPS vs. OSCC+LPS	-33.82	-41.22 到 -26.42	是	****	<0.0001		OLK+LPS vs. OSCC+LPS	-48.58	-73.68 到 -23.47	是	***	0.0003
OSCC vs. OSCC+LPS	-58.72	-66.12 到 -51.33	是				OSCC vs. OSCC+LPS	-25.67	-50.77 到 -0.5629	是	*
CXCL1 in rat serum							CXCL1 in rat saliva
Tukey 的多重比较检验	平均值差异.	95.00% CI 差异	显著性?	摘要	调整后的 P 值		Tukey 的多重比较检验	平均值差异.	95.00% CI 差异	显著性?	摘要	调整后的 P 值
NC vs. INF	-52.92	-73.91 到 -31.93	是	****	<0.0001		NC vs. INF	-415.1	-449.0 到 -381.3	是	****	<0.0001
NC vs. INF+LPS	-168	-189.0 到 -147.0	是	****	<0.0001		NC vs. INF+LPS	-708.2	-742.0 到 -674.4	是	****	<0.0001
NC vs. OLK	-76.45	-97.44 到 -55.46	是	****	<0.0001		NC vs. OLK	-37.67	-71.48 到 -3.848	是	*	0.0258
NC vs. OLK+LPS	-211.9	-232.9 到 -191.0	是	****	<0.0001		NC vs. OLK+LPS	-87	-120.8 到 -53.18	是	****	<0.0001
NC vs. OSCC	-505.4	-526.4 到 -484.4	是	****	<0.0001		NC vs. OSCC	-94.93	-128.7 到 -61.11	是	****	<0.0001
NC vs. OSCC+LPS	-816	-837.0 到 -795.0	是	****	<0.0001		NC vs. OSCC+LPS	-204.2	-238.0 到 -170.4	是	****	<0.0001
INF vs. INF+LPS	-115.1	-136.1 到 -94.09	是	****	<0.0001		INF vs. INF+LPS	-293.1	-326.9 到 -259.3	是	****	<0.0001
INF vs. OLK	-23.54	-44.53 到 -2.547	是	*	0.0247		INF vs. OLK	377.5	343.7 到 411.3	是	****	<0.0001
INF vs. OLK+LPS	-159	-180.0 到 -138.0	是	****	<0.0001		INF vs. OLK+LPS	328.1	294.3 到 362.0	是	****	<0.0001
INF vs. OSCC	-452.5	-473.5 到 -431.5	是	****	<0.0001		INF vs. OSCC	320.2	286.4 到 354.0	是	****	<0.0001
INF vs. OSCC+LPS	-763.1	-784.1 到 -742.1	是	****	<0.0001		INF vs. OSCC+LPS	211	177.2 到 244.8	是	****	<0.0001
INF+LPS vs. OLK	91.55	70.56 到 112.5	是	****	<0.0001		INF+LPS vs. OLK	670.5	636.7 到 704.4	是	****	<0.0001
INF+LPS vs. OLK+LPS	-43.94	-64.93 到 -22.95	是	***	0.0001		INF+LPS vs. OLK+LPS	621.2	587.4 到 655.0	是	****	<0.0001
INF+LPS vs. OSCC	-337.4	-358.4 到 -316.4	是	****	<0.0001		INF+LPS vs. OSCC	613.3	579.5 到 647.1	是	****	<0.0001
INF+LPS vs. OSCC+LPS	-648	-669.0 到 -627.0	是	****	<0.0001		INF+LPS vs. OSCC+LPS	504	470.2 到 537.9	是	****	<0.0001
OLK vs. OLK+LPS	-135.5	-156.5 到 -114.5	是	****	<0.0001		OLK vs. OLK+LPS	-49.33	-83.15 到 -15.51	是	**	0.0036
OLK vs. OSCC	-429	-449.9 到 -408.0	是	****	<0.0001		OLK vs. OSCC	-57.26	-91.08 到 -23.44	是	**	0.001
OLK vs. OSCC+LPS	-739.5	-760.5 到 -718.5	是	****	<0.0001		OLK vs. OSCC+LPS	-166.5	-200.3 到 -132.7	是	****	<0.0001
OLK+LPS vs. OSCC	-293.5	-314.5 到 -272.5	是	****	<0.0001		OLK+LPS vs. OSCC	-7.93	-41.75 到 25.89	否	ns	0.9779
OLK+LPS vs. OSCC+LPS	-604	-625.0 到 -583.0	是	****	<0.0001		OLK+LPS vs. OSCC+LPS	-117.2	-151.0 到 -83.36	是	****	<0.0001
OSCC vs. OSCC+LPS	-310.6	-331.6 到 -289.6	是				OSCC vs. OSCC+LPS	-109.2	-143.1 到 -75.43	是
IL-6 in human saliva							IL-6 in human serum （pg/mL）
Bonferroni 多重比较检验	平均值差异.	95.00% CI 差异	显著性?	摘要	调整后的 P 值		Tukey 的多重比较检验	平均值差异.	95.00% CI 差异	显著性?	摘要	调整后的 P 值
NC vs. OLK	-48.33	-95.86 到 -0.8029	是	*	0.0467		NC vs. OLK	-27	-41.61 到 -12.39	是	**	0.0031
NC vs. OSCC	-116.7	-164.2 到 -69.14	是	***	0.0006		NC vs. OSCC	-71	-85.61 到 -56.39	是	****	<0.0001
OLK vs. OSCC	-68.33	-115.9 到 -20.80	是	**	0.0097		OLK vs. OSCC	-44	-58.61 到 -29.39	是	***
IL-8 in human saliva							IL-8 in human serum
Tukey 的多重比较检验	平均值差异.	95.00% CI 差异	显著性?	摘要	调整后的 P 值		Tukey 的多重比较检验	平均值差异.	95.00% CI 差异	显著性?	摘要	调整后的 P 值
NC vs. OLK	-93.33	-154.1 到 -32.54	是	**	0.0079		NC vs. OLK	-66.67	-91.71 到 -41.63	是	***	0.0004
NC vs. OSCC	-306.7	-367.5 到 -245.9	是	****	<0.0001		NC vs. OSCC	-200.7	-225.7 到 -175.6	是	****	<0.0001
OLK vs. OSCC	-213.3	-274.1 到 -152.5	是	****	<		OLK vs. OSCC	-134	-159.0 到 -109.0	是	****	<
TNF-α in human saliva							TNF-α in human serum
Tukey 的多重比较检验	平均值差异.	95.00% CI 差异	显著性?	摘要	调整后的 P 值		Tukey 的多重比较检验	平均值差异.	95.00% CI 差异	显著性?	摘要	调整后的 P 值
NC vs. OLK	-24	-35.78 到 -12.22	是	**	0.0019		NC vs. OLK	-9.667	-17.89 到 -1.442	是	*	0.0262
NC vs. OSCC	-48.67	-60.45 到 -36.89	是	****	<0.0001		NC vs. OSCC	-48.67	-56.89 到 -40.44	是	****	<0.0001
OLK vs. OSCC	-24.67	-36.45 到 -12.89	是	**			OLK vs. OSCC	-39	-47.22 到 -30.78	是	****	<
